# Supplementary material for: Roles of CatSper channels in the pathogenesis of asthenozoospermia and the therapeutic effects of acupuncture-like treatment on asthenozoospermia
Source: Theranostics. 2021 Jan 1;11(6):2822–44. doi: 10.7150/thno.51869 (PMC7806476; doi:10.7150/thno.51869)
Supplement: Supplementary file 2 — Supplementary table 4. [file thnov11p2822s2.xlsx]

## Sheet: 工作表1
Supplementary Table S4. Statistical analyses related to Figures 1-7 and Supplementary Figures S1-S22.
Figure	Conditions	Analysis	P value	t or F value
1. A	AZS vs. HS	Unpaired two sample t test	P<0.0001	t(68)=13.88
1. B	AZS vs. HS	Unpaired two sample t test	P<0.0001	t(68)=17.65
1. D	AZS vs. HS	Unpaired two sample t test	P=0.0007	t(6)=6.38
1. E	AZS vs. HS	Unpaired two sample t test	P=0.0418	t(4)=4.10
1. F	AZS vs. HS	Unpaired two sample t test	P=0.0371	t(8)=2.50
1. G	AZS vs. HS	Unpaired two sample t test	P=0.0064	t(10)=3.44
1. K	AZS vs. HS	One-way ANOVA with Sidak's post-hoc test	P<0.0001	F(3,136)=41.92
1. K	HS+NNC vs. HS	One-way ANOVA with Sidak's post-hoc test	P<0.0001
1. K	AZS+NNC vs. AZS	One-way ANOVA with Sidak's post-hoc test	P<0.0001
2. A	2 Hz: pre-treatment vs. post-treatment	One-way ANOVA with Sidak's post-hoc test	P=0.0266	F(5,138)=3.87
2. A	100 Hz: pre-treatment vs. post-treatment	One-way ANOVA with Sidak's post-hoc test	P=0.0150
2. B	2 Hz: pre-treatment vs. post-treatment	One-way ANOVA with Sidak's post-hoc test	P=0.0294	F(5,146)=4.32
2. B	100 Hz: pre-treatment vs. post-treatment	One-way ANOVA with Sidak's post-hoc test	P=0.0067
2. C	2 Hz: pre-treatment vs. post-treatment	One-way ANOVA with Sidak's post-hoc test	P=0.0354	F(5,148)=3.97
2. C	100 Hz: pre-treatment vs. post-treatment	One-way ANOVA with Sidak's post-hoc test	P=0.0063
2. D	2 Hz: pre-treatment vs. post-treatment	One-way ANOVA with Sidak's post-hoc test	P=0.9954	F(5,148)=0.88
2. D	100 Hz: pre-treatment vs. post-treatment	One-way ANOVA with Sidak's post-hoc test	P=0.8250
2. E	Pre-2 Hz vs. Post-2 Hz	Unpaired two sample t test	P=0.0053	t(8)=3.79
2. F	Pre-2 Hz vs. Post-2 Hz	Unpaired two sample t test	P=0.0094	t(8)=3.39
2. G	Pre-2 Hz vs. Post-2 Hz	Unpaired two sample t test	P=0.0017	t(8)=4.62
2. H	Pre-2 Hz vs. Post-2 Hz	Unpaired two sample t test	P=0.0005	t(6)=6.91
2. M	Post-mock vs. Post-TEAS	One-way ANOVA with Sidak's post-hoc test	P<0.0001	F(7,228)=38.81
2. M	Pre-TEAS vs. Post-TEAS	One-way ANOVA with Sidak's post-hoc test	P<0.0001
2. M	Post-TEAS vs. Post-TEAS+NNC	One-way ANOVA with Sidak's post-hoc test	P<0.0001
3. A	Grade A sperm: ORN vs. Naïve	One-way ANOVA with Sidak's post-hoc test	P=0.0074	F(2,27)=6.27
3. A	Grade A sperm: ORN vs. Vehicle	One-way ANOVA with Sidak's post-hoc test	P=0.0132
3. A	Grade A+B sperm: ORN vs. Naïve	One-way ANOVA with Sidak's post-hoc test	P<0.0001	F(2,27)=22.61
3. A	Grade A+B sperm: ORN vs. Vehicle	One-way ANOVA with Sidak's post-hoc test	P<0.0001
3. B	CatSper1: ORN vs. Naïve	One-way ANOVA with Sidak's post-hoc test	P=0.0049	F(2,12)=8.03
3. B	CatSper1: ORN vs. Vehicle	One-way ANOVA with Sidak's post-hoc test	P=0.0235
3. B	CatSper2: ORN vs. Naïve	One-way ANOVA with Sidak's post-hoc test	P=0.0004	F(2,15)=14.07
3. B	CatSper2: ORN vs. Vehicle	One-way ANOVA with Sidak's post-hoc test	P=0.0017
3. B	CatSper3: ORN vs. Naïve	One-way ANOVA with Sidak's post-hoc test	P=0.0008	F(2,15)=12.66
3. B	CatSper3: ORN vs. Vehicle	One-way ANOVA with Sidak's post-hoc test	P=0.0017
3. B	CatSper4: ORN vs. Naïve	One-way ANOVA with Sidak's post-hoc test	P=0.0086	F(2,12)=10.17
3. B	CatSper4: ORN vs. Vehicle	One-way ANOVA with Sidak's post-hoc test	P=0.0024
3. I	ORN vs. Vehicle	One-way ANOVA with Sidak's post-hoc test	P<0.0001	F(3,107)=54.08
3. I	Vehicle+NNC vs. Vehicle	One-way ANOVA with Sidak's post-hoc test	P<0.0001
3. I	ORN vs. ORN+NNC	One-way ANOVA with Sidak's post-hoc test	P<0.0001
3. J	ORN vs. Vehicle	Unpaired two sample t test	P=0.0298	t(4)=3.30
3. K	ORN vs. Vehicle	Unpaired two sample t test	P=0.0252	t(4)=3.49
3. L	ORN vs. Vehicle	Unpaired two sample t test	P<0.0001	t(16)=5.29
3. M	testis tissues: ORN vs. Vehicle	Unpaired two sample t test	P=0.0015	t(4)=7.78
3. M	epididymal sperm: ORN vs. Vehicle	Unpaired two sample t test	P=0.0006	t(4)=10.04
3. N	Grade A sperm: ORN vs. Vehicle	Unpaired two sample t test	P=0.0002	t(12)=5.29
3. N	Grade A+B sperm: ORN vs. Vehicle	Unpaired two sample t test	P<0.0001	t(12)=8.51
3. Q	ORN vs. Vehicle	Unpaired two sample t test	P=0.0009	t(18)=3.98
3. R	ORN vs. Vehicle	Unpaired two sample t test	P=0.0012	t(18)=3.85
4. A	KD vs. Control	Unpaired two sample t test	P=0.0024	t(6)=5.01
4. B	KD vs. Control	Unpaired two sample t test	P=0.0002	t(8)=6.28
4. C	KD vs. Control	Unpaired two sample t test	P=0.0090	t(6)=3.80
4. D	KD vs. Control	Unpaired two sample t test	P=0.0062	t(14)=3.22
4. E	KD vs. Control	Unpaired two sample t test	P<0.0001	t(14)=12.22
4. I	KD vs. Control	One-way ANOVA with Sidak's post-hoc test	P<0.0001	F(3,99)=47.28
4. I	Control vs. Control+NNC	One-way ANOVA with Sidak's post-hoc test	P<0.0001
4. I	KD vs. KD+NNC	One-way ANOVA with Sidak's post-hoc test	P<0.0001
4. J	KD vs. Control	Unpaired two sample t test	P=0.0179	t(10)=2.83
4. K	KD vs. Control	Unpaired two sample t test	P=0.0009	t(10)=4.68
4. L	KD vs. Control	Unpaired two sample t test	P=0.0133	t(19)=2.73
4. P	KD vs. Control	Unpaired two sample t test	P=0.0008	t(14)=4.29
4. Q	KD vs. Control	Unpaired two sample t test	P=0.4567	t(14)=0.77
5. A	KD+OE vs. KD+Ctl	Unpaired two sample t test	P=0.0032	t(8)=4.16
5. B	KD+OE vs. KD+Ctl	Unpaired two sample t test	P=0.0264	t(6)=2.93
5. C	KD+OE vs. KD+Ctl	Unpaired two sample t test	P=0.8490	t(8)=0.20
5. D	KD+OE vs. KD+Ctl	Unpaired two sample t test	P=0.0020	t(8)=4.50
5. E	KD+OE vs. KD+Ctl	Unpaired two sample t test	P<0.0001	t(8)=9.69
5. F	KD+OE vs. KD+Ctl	Unpaired two sample t test	P=0.0180	t(8)=2.97
5. H	KD+OE vs. KD+Ctl	Unpaired two sample t test	P=0.0025	t(11)=3.89
5. I	KD+OE vs. KD+Ctl	Unpaired two sample t test	P=0.0018	t(4)=7.36
5. J	KD+OE vs. KD+Ctl	Unpaired two sample t test	P=0.0154	t(4)=4.06
5. K	KD+OE vs. KD+Ctl	Unpaired two sample t test	P=0.1537	t(6)=1.63
5. L	KD+OE vs. KD+Ctl	Unpaired two sample t test	P=0.0161	t(6)=3.32
5. N	KD+OE vs. KD+Ctl	Unpaired two sample t test	P=0.0004	t(14)=4.64
5. O	KD+OE vs. KD+Ctl	Unpaired two sample t test	P=0.7448	t(14)=0.33
6. A	Grade A sperm: EA vs. ORN	One-way ANOVA with Sidak's post-hoc test	P<0.0001	F(2,27)=18.95
6. A	Grade A sperm: EA vs. Mock	One-way ANOVA with Sidak's post-hoc test	P=0.0002
6. A	Grade A+B sperm: EA vs. ORN	One-way ANOVA with Sidak's post-hoc test	P<0.0001	F(2,27)=18.16
6. A	Grade A+B sperm: EA vs. Mock	One-way ANOVA with Sidak's post-hoc test	P<0.0001
6. B	CatSper1: EA vs. ORN	One-way ANOVA with Sidak's post-hoc test	P<0.0001	F(2,12)=39.76
6. B	CatSper1: EA vs. Mock	One-way ANOVA with Sidak's post-hoc test	P<0.0001
6. B	CatSper2: EA vs. ORN	One-way ANOVA with Sidak's post-hoc test	P<0.0001	F(2,15)=34.93
6. B	CatSper2: EA vs. Mock	One-way ANOVA with Sidak's post-hoc test	P<0.0001
6. B	CatSper3: EA vs. ORN	One-way ANOVA with Sidak's post-hoc test	P=0.0021	F(2,12)=11.15
6. B	CatSper3: EA vs. Mock	One-way ANOVA with Sidak's post-hoc test	P=0.0044
6. B	CatSper4: EA vs. ORN	One-way ANOVA with Sidak's post-hoc test	P=0.0152	F(2,6)=11.05
6. B	CatSper4: EA vs. Mock	One-way ANOVA with Sidak's post-hoc test	P=0.0115
6. F	Mock EA vs. 2 Hz EA	One-way ANOVA with Sidak's post-hoc test	P<0.0001	F(3,121)=51.46
6. F	Mock EA vs. Mock EA+NNC	One-way ANOVA with Sidak's post-hoc test	P<0.0001
6. F	2 Hz EA vs. 2 Hz EA+NNC	One-way ANOVA with Sidak's post-hoc test	P<0.0001
6. G	EA vs. Mock	Unpaired two sample t test	P=0.0001	t(6)=8.72
6. H	EA vs. Mock	Unpaired two sample t test	P=0.01	t(6)=3.71
6. I	EA vs. Mock	Unpaired two sample t test	P<0.0001	t(26)=5.49
6. J	testis tissues: EA vs. Mock	Unpaired two sample t test	P<0.0001	t(8)=9.92
6. J	epididymal sperm: EA vs. Mock	Unpaired two sample t test	P=0.0047	t(6)=4.37
6. K	Grade A sperm: EA vs. Mock	Unpaired two sample t test	P=0.0032	t(14)=3.54
6. K	Grade A+B sperm: EA vs. Mock	Unpaired two sample t test	P=0.0006	t(14)=4.37
6. N	EA vs. Mock	Unpaired two sample t test	P=0.0120	t(16)=2.83
6. O	EA vs. Mock	Unpaired two sample t test	P=0.7841	t(16)=0.28
7. A	EA+KD vs. EA+Ctl	Unpaired two sample t test	P=0.0193	t(4)=3.79
7. B	EA+KD vs. EA+Ctl	Unpaired two sample t test	P=0.0044	t(6)=4.43
7. C	EA+KD vs. EA+Ctl	Unpaired two sample t test	P=0.0236	t(17)=2.49
7. D	EA+KD vs. EA+Ctl	Unpaired two sample t test	P=0.0003	t(17)=4.47
7. H	EA+Ctl vs. EA+KD	One-way ANOVA with Sidak's post-hoc test	P<0.0001	F(3,118)=18.65
7. H	EA+Ctl vs. EA+Ctl+NNC	One-way ANOVA with Sidak's post-hoc test	P<0.0001
7. H	EA+KD vs. EA+KD+NNC	One-way ANOVA with Sidak's post-hoc test	P=0.9905
7. I	EA+KD vs. EA+Ctl	Unpaired two sample t test	P=0.0067	t(10)=3.41
7. J	EA+KD vs. EA+Ctl	Unpaired two sample t test	P=0.0095	t(8)=3.39
7. K	EA+KD vs. EA+Ctl	Unpaired two sample t test	P=0.0453	t(18)=2.15
7. O	EA+KD vs. EA+Ctl	Unpaired two sample t test	P=0.0002	t(14)=4.95
7. P	EA+KD vs. EA+Ctl	Unpaired two sample t test	P=0.7981	t(14)=0.26
S1. D	Post-100 Hz vs. Pre-100 Hz	Unpaired two sample t test	P=0.5750	t(4)=0.61
S1. E	Post-100 Hz vs. Pre-100 Hz	Unpaired two sample t test	P=0.6180	t(4)=0.54
S2. B	ORN vs. Naïve	One-way ANOVA with Sidak's post-hoc test	P=0.7556	F(2,41)＝0.45
S2. B	ORN vs. Vehicle	One-way ANOVA with Sidak's post-hoc test	P=0.7556
S2. C	ORN vs. Naïve	One-way ANOVA with Sidak's post-hoc test	P=0.2452	F(2,27)＝1.68
S2. C	ORN vs. Vehicle	One-way ANOVA with Sidak's post-hoc test	P=0.2499
S2. D	ORN vs. Naïve	One-way ANOVA with Sidak's post-hoc test	P<0.0001	F(2,27)＝26.39
S2. D	ORN vs. Vehicle	One-way ANOVA with Sidak's post-hoc test	P<0.0001
S2. E	ORN vs. Naïve	One-way ANOVA with Sidak's post-hoc test	P=0.0008	F(2,27)＝10.64
S2. E	ORN vs. Vehicle	One-way ANOVA with Sidak's post-hoc test	P=0.0018
S2. F	ORN vs. Naïve	One-way ANOVA with Sidak's post-hoc test	P=0.0001	F(2,27)＝11.27
S2. F	ORN vs. Vehicle	One-way ANOVA with Sidak's post-hoc test	P=0.0107
S2. G	ORN vs. Naïve	One-way ANOVA with Sidak's post-hoc test	P=0.0004	F(2,27)＝11.35
S2. G	ORN vs. Vehicle	One-way ANOVA with Sidak's post-hoc test	P=0.0012
S2. H	ORN vs. Naïve	One-way ANOVA with Sidak's post-hoc test	P<0.0001	F(2,27)＝20
S2. H	ORN vs. Vehicle	One-way ANOVA with Sidak's post-hoc test	P<0.0001
S2. I	ORN vs. Naïve	One-way ANOVA with Sidak's post-hoc test	P<0.0001	F(2,27)＝19.17
S2. I	ORN vs. Vehicle	One-way ANOVA with Sidak's post-hoc test	P<0.0001
S2. J	ORN vs. Naïve	One-way ANOVA with Sidak's post-hoc test	P<0.0001	F(2,27)＝12.39
S2. J	ORN vs. Vehicle	One-way ANOVA with Sidak's post-hoc test	P=0.0070
S2. L	ORN vs. Vehicle	Unpaired two sample t test	P<0.0001	t(159)=4.38
S2. M	ORN vs. Vehicle	Unpaired two sample t test	P<0.0001	t(182)=4.48
S2. N	ORN vs. Vehicle	Unpaired two sample t test	P<0.0001	t(168)=4.66
S2. O	ORN vs. Vehicle	Unpaired two sample t test	P<0.0001	t(160)=5.50
S3. A	ORN vs. Naïve	One-way ANOVA with Sidak's post-hoc test	P=0.0242	F(2,15)＝5.21
S3. A	ORN vs. Vehicle	One-way ANOVA with Sidak's post-hoc test	P=0.0303
S3. B	ORN vs. Naïve	One-way ANOVA with Sidak's post-hoc test	P=0.0137	F(2,18)＝5.80
S3. B	ORN vs. Vehicle	One-way ANOVA with Sidak's post-hoc test	P=0.0217
S3. C	ORN vs. Naïve	One-way ANOVA with Sidak's post-hoc test	P=0.0127	F(2,20)＝5.67
S3. C	ORN vs. Vehicle	One-way ANOVA with Sidak's post-hoc test	P=0.0329
S3. D	ORN vs. Naïve	One-way ANOVA with Sidak's post-hoc test	P=0.0007	F(2,17)＝11.18
S3. D	ORN vs. Vehicle	One-way ANOVA with Sidak's post-hoc test	P=0.0056
S3. E	ORN vs. Naïve	One-way ANOVA with Sidak's post-hoc test	P=0.0003	F(2,12)＝14.88
S3. E	ORN vs. Vehicle	One-way ANOVA with Sidak's post-hoc test	P=0.0072
S3. F	ORN vs. Naïve	One-way ANOVA with Sidak's post-hoc test	P=0.0001	F(2,18)＝15.17
S3. F	ORN vs. Vehicle	One-way ANOVA with Sidak's post-hoc test	P=0.001
S3. G	ORN vs. Naïve	One-way ANOVA with Sidak's post-hoc test	P=0.0003	F(2,18)＝12.80
S3. G	ORN vs. Vehicle	One-way ANOVA with Sidak's post-hoc test	P=0.0028
S3. H	ORN vs. Naïve	One-way ANOVA with Sidak's post-hoc test	P=0.0174	F(2,9)＝10.09
S3. H	ORN vs. Vehicle	One-way ANOVA with Sidak's post-hoc test	P=0.0041
S4 A	ORN vs. Vehicle	Unpaired two sample t test	P=0.0011	t(12)=4.27
S4. B	ORN vs. Vehicle	Unpaired two sample t test	P=0.1889	t(12)=1.39
S4. C	ORN vs. Vehicle	Unpaired two sample t test	P=0.0011	t(14)=4.11
S4. D	ORN vs. Vehicle	Unpaired two sample t test	P=0.0001	t(12)=5.66
S4. E	ORN vs. Vehicle	Unpaired two sample t test	P<0.0001	t(12)=6.43
S4. F	ORN vs. Vehicle	Unpaired two sample t test	P=0.051	t(12)=2.17
S4. G	ORN vs. Vehicle	Unpaired two sample t test	P=0.0001	t(12)=5.49
S4. H	ORN vs. Vehicle	Unpaired two sample t test	P=0.0005	t(12)=4.72
S5. G	LV-shCatSper1 vs. LV-ZsGreen	Unpaired two sample t test	P=0.8662	t(80)=0.1690
S6. C	KD vs. Control	Unpaired two sample t test	P=0.995	t(38)=0.01
S6. D	KD vs. Control	Unpaired two sample t test	P<0.0001	t(172)=15.12
S6. E	KD vs. Control	Unpaired two sample t test	P=0.0138	t(14)=2.82
S6. F	KD vs. Control	Unpaired two sample t test	P=0.4221	t(14)=0.83
S6. G	KD vs. Control	Unpaired two sample t test	P=0.0275	t(14)=2.46
S6. H	KD vs. Control	Unpaired two sample t test	P=0.0221	t(14)=2.57
S6. I	KD vs. Control	Unpaired two sample t test	P=0.0255	t(14)=2.50
S6. J	KD vs. Control	Unpaired two sample t test	P=0.0285	t(14)=2.44
S6. K	KD vs. Control	Unpaired two sample t test	P=0.0001	t(14)=5.26
S6. L	KD vs. Control	Unpaired two sample t test	P=0.5996	t(14)=0.54
S8. A	KD vs. Control	Unpaired two sample t test	P=0.0405	t(8)=2.44
S8. B	KD vs. Control	Unpaired two sample t test	P=0.0159	t(6)=6.33
S8. C	KD vs. Control	Unpaired two sample t test	P=0.0157	t(9)=2.97
S8. D	KD vs. Control	Unpaired two sample t test	P=0.0006	t(9)=5.12
S8. E	KD vs. Control	Unpaired two sample t test	P=0.0106	t(9)=3.21
S8. F	KD vs. Control	Unpaired two sample t test	P=0.014	t(9)=3.04
S8. G	KD vs. Control	Unpaired two sample t test	P=0.0072	t(9)=3.46
S8. H	KD vs. Control	Unpaired two sample t test	P=0.2089	t(9)=1.35
S8. I	KD vs. Control	Unpaired two sample t test	P=0.014	t(9)=3.04
S8. J	KD vs. Control	Unpaired two sample t test	P=0.4591	t(9)=0.77
S8. K	KD vs. Control	Unpaired two sample t test	P=0.0011	t(9)=4.71
S8. L	KD vs. Control	Unpaired two sample t test	P=0.8031	t(9)=0.26
S9. C	KD+OE vs. KD+Ctl	Unpaired two sample t test	P=0.5233	t(43)=0.64
S9. D	KD+OE vs. KD+Ctl	Unpaired two sample t test	P<0.0001	t(294)=8.18
S9. E	KD+OE vs. KD+Ctl	Unpaired two sample t test	P=0.9818	t(8)=0.02
S9. F	KD+OE vs. KD+Ctl	Unpaired two sample t test	P=0.0411	t(8)=2.43
S9. G	KD+OE vs. KD+Ctl	Unpaired two sample t test	P=0.0611	t(8)=2.18
S9. H	KD+OE vs. KD+Ctl	Unpaired two sample t test	P=0.0207	t(8)=2.88
S9. I	KD+OE vs. KD+Ctl	Unpaired two sample t test	P=0.0201	t(8)=2.89
S9. J	KD+OE vs. KD+Ctl	Unpaired two sample t test	P=0.2344	t(8)=1.29
S9. K	KD+OE vs. KD+Ctl	Unpaired two sample t test	P=0.2326	t(8)=1.29
S9. L	KD+OE vs. KD+Ctl	Unpaired two sample t test	P=0.8046	t(8)=0.26
S10. A	KD+OE vs. KD+Ctl	Unpaired two sample t test	P=0.0581	t(6)=2.34
S10. B	KD+OE vs. KD+Ctl	Unpaired two sample t test	P=0.0282	t(6)=2.88
S10. C	KD+OE vs. KD+Ctl	Unpaired two sample t test	P=0.0679	t(6)=2.22
S10. D	KD+OE vs. KD+Ctl	Unpaired two sample t test	P=0.013	t(6)=3.49
S10. E	KD+OE vs. KD+Ctl	Unpaired two sample t test	P=0.297	t(6)=1.14
S10. F	KD+OE vs. KD+Ctl	Unpaired two sample t test	P=0.5465	t(6)=0.64
S10. G	KD+OE vs. KD+Ctl	Unpaired two sample t test	P=0.0094	t(6)=3.76
S10. H	KD+OE vs. KD+Ctl	Unpaired two sample t test	P=0.0671	t(6)=2.23
S11. C	OE vs. Ctl	Unpaired two sample t test	P=0.1956	t(22)=1.34
S11. D	OE vs. Ctl	Unpaired two sample t test	P<0.0001	t(233)=9.73
S11. E	OE vs. Ctl	Unpaired two sample t test	P=0.0285	t(6)=2.87
S11. F	OE vs. Ctl	Unpaired two sample t test	P=0.0006	t(4)=9.78
S11. G	OE vs. Ctl	Unpaired two sample t test	P=0.0766	t(10)=1.97
S11. H	OE vs. Ctl	Unpaired two sample t test	P=0.0138	t(10)=2.98
S11. I	OE vs. Ctl	Unpaired two sample t test	P=0.2799	t(10)=1.14
S11. J	OE vs. Ctl	Unpaired two sample t test	P=0.8897	t(10)=0.14
S11. K	OE vs. Ctl	Unpaired two sample t test	P=0.2314	t(10)=1.27
S11. L	OE vs. Ctl	Unpaired two sample t test	P=0.8318	t(10)=0.22
S11. M	OE vs. Ctl	Unpaired two sample t test	P=0.3274	t(10)=1.03
S11. N	OE vs. Ctl	Unpaired two sample t test	P=0.3325	t(10)=1.02
S11 O	OE vs. Ctl	Unpaired two sample t test	P=0.1246	t(10)=1.68
S11. P	OE vs. Ctl	Unpaired two sample t test	P=0.0128	t(6)=3.50
S11. Q	OE vs. Ctl	Unpaired two sample t test	P=0.3822	t(10)=0.91
S11. S	OE vs. Ctl	Unpaired two sample t test	P=0.1643	t(20)=1.44
S12. A	ORN vs. Mock	One-way ANOVA with Sidak's post-hoc test	P=0.5324	F(2,26)＝1.79
S12. A	ORN vs. EA	One-way ANOVA with Sidak's post-hoc test	P=0.2099
S12. A	Mock vs. EA	One-way ANOVA with Sidak's post-hoc test	P=0.8954
S12. B	ORN vs. Mock	One-way ANOVA with Sidak's post-hoc test	P=0.9160	F(2,26)＝1.19
S12. B	ORN vs. EA	One-way ANOVA with Sidak's post-hoc test	P=0.3579
S12. B	Mock vs. EA	One-way ANOVA with Sidak's post-hoc test	P=0.7191
S12. C	ORN vs. Mock	One-way ANOVA with Sidak's post-hoc test	P=0.1735	F(2,26)＝5.71
S12. C	ORN vs. EA	One-way ANOVA with Sidak's post-hoc test	P=0.0072
S12. C	Mock vs. EA	One-way ANOVA with Sidak's post-hoc test	P=0.4003
S12. D	ORN vs. Mock	One-way ANOVA with Sidak's post-hoc test	P=0.7492	F(2,26)＝0.58
S12. D	ORN vs. EA	One-way ANOVA with Sidak's post-hoc test	P>0.9999
S12. D	Mock vs. EA	One-way ANOVA with Sidak's post-hoc test	P=0.7305
S12. E	ORN vs. Mock	One-way ANOVA with Sidak's post-hoc test	P=0.5673	F(2,26)＝3.27
S12. E	ORN vs. EA	One-way ANOVA with Sidak's post-hoc test	P=0.0496
S12. E	Mock vs. EA	One-way ANOVA with Sidak's post-hoc test	P=0.4387
S12. F	ORN vs. Mock	One-way ANOVA with Sidak's post-hoc test	P=0.6767	F(2,26)＝0.67
S12. F	ORN vs. EA	One-way ANOVA with Sidak's post-hoc test	P=0.7167
S12. F	Mock vs. EA	One-way ANOVA with Sidak's post-hoc test	P>0.9999
S12. G	ORN vs. Mock	One-way ANOVA with Sidak's post-hoc test	P=0.0880	F(2,26)＝4.06
S12. G	ORN vs. EA	One-way ANOVA with Sidak's post-hoc test	P=0.0453
S12. G	Mock vs. EA	One-way ANOVA with Sidak's post-hoc test	P=0.9778
S12. H	ORN vs. Mock	One-way ANOVA with Sidak's post-hoc test	P=0.7549	F(2,26)＝0.61
S12. H	ORN vs. EA	One-way ANOVA with Sidak's post-hoc test	P=0.6950
S12. H	Mock vs. EA	One-way ANOVA with Sidak's post-hoc test	P=0.9990
S12. I	ORN vs. Mock	One-way ANOVA with Sidak's post-hoc test	P=0.8430	F(2,26)＝0.40
S12. I	ORN vs. EA	One-way ANOVA with Sidak's post-hoc test	P=0.8189
S12. I	Mock vs. EA	One-way ANOVA with Sidak's post-hoc test	P=0.9999
S12. J	ORN vs. Mock	One-way ANOVA with Sidak's post-hoc test	P=0.9998	F(2,26)＝0.07
S12. J	ORN vs. EA	One-way ANOVA with Sidak's post-hoc test	P=0.9896
S12. J	Mock vs. EA	One-way ANOVA with Sidak's post-hoc test	P=0.9797
S12. A'	ORN vs. Mock	One-way ANOVA with Sidak's post-hoc test	P=0.9910	F(2,15)＝0.10
S12. A'	ORN vs. EA	One-way ANOVA with Sidak's post-hoc test	P=0.9644
S12. A'	Mock vs. EA	One-way ANOVA with Sidak's post-hoc test	P=0.9979
S12. B'	ORN vs. Mock	One-way ANOVA with Sidak's post-hoc test	P=0.9185	F(2,15)＝0.21
S12. B'	ORN vs. EA	One-way ANOVA with Sidak's post-hoc test	P>0.9999
S12. B'	Mock vs. EA	One-way ANOVA with Sidak's post-hoc test	P=0.9335
S12. C'	ORN vs. Mock	One-way ANOVA with Sidak's post-hoc test	P=0.8550	F(2,15)＝0.55
S12. C'	ORN vs. EA	One-way ANOVA with Sidak's post-hoc test	P=0.6969
S12. C'	Mock vs. EA	One-way ANOVA with Sidak's post-hoc test	P=0.9901
S12. D'	ORN vs. Mock	One-way ANOVA with Sidak's post-hoc test	P=0.9983	F(2,15)＝3.39
S12. D'	ORN vs. EA	One-way ANOVA with Sidak's post-hoc test	P=0.1320
S12. D'	Mock vs. EA	One-way ANOVA with Sidak's post-hoc test	P=0.0998
S12. E'	ORN vs. Mock	One-way ANOVA with Sidak's post-hoc test	P=0.8211	F(2,15)＝0.65
S12. E'	ORN vs. EA	One-way ANOVA with Sidak's post-hoc test	P=0.6389
S12. E'	Mock vs. EA	One-way ANOVA with Sidak's post-hoc test	P=0.9873
S12. F'	ORN vs. Mock	One-way ANOVA with Sidak's post-hoc test	P=0.9461	F(2,15)＝1.83
S12. F'	ORN vs. EA	One-way ANOVA with Sidak's post-hoc test	P=0.2326
S12. F'	Mock vs. EA	One-way ANOVA with Sidak's post-hoc test	P=0.4856
S12. G'	ORN vs. Mock	One-way ANOVA with Sidak's post-hoc test	P=0.9949	F(2,15)＝1.59
S12. G'	ORN vs. EA	One-way ANOVA with Sidak's post-hoc test	P=0.3217
S12. G'	Mock vs. EA	One-way ANOVA with Sidak's post-hoc test	P=0.4403
S12. H'	ORN vs. Mock	One-way ANOVA with Sidak's post-hoc test	P=0.9998	F(2,15)＝0.31
S12. H'	ORN vs. EA	One-way ANOVA with Sidak's post-hoc test	P=0.6829
S12. H'	Mock vs. EA	One-way ANOVA with Sidak's post-hoc test	P=0.8963
S12. I'	ORN vs. Mock	One-way ANOVA with Sidak's post-hoc test	P=0.9928	F(2,15)＝0.04
S12. I'	ORN vs. EA	One-way ANOVA with Sidak's post-hoc test	P>0.9999
S12. I'	Mock vs. EA	One-way ANOVA with Sidak's post-hoc test	P=0.9912
S12. J'	ORN vs. Mock	One-way ANOVA with Sidak's post-hoc test	P=0.6690	F(2,15)＝1.52
S12. J'	ORN vs. EA	One-way ANOVA with Sidak's post-hoc test	P=0.8829
S12. J'	Mock vs. EA	One-way ANOVA with Sidak's post-hoc test	P=0.2817
S12. A''	ORN vs. Mock	One-way ANOVA with Sidak's post-hoc test	P=0.8419	F(2,20)＝4.73
S12. A''	ORN vs. EA	One-way ANOVA with Sidak's post-hoc test	P=0.1047
S12. A''	Mock vs. EA	One-way ANOVA with Sidak's post-hoc test	P=0.0250
S12. B''	ORN vs. Mock	One-way ANOVA with Sidak's post-hoc test	P=0.9570	F(2,20)＝4.20
S12. B''	ORN vs. EA	One-way ANOVA with Sidak's post-hoc test	P=0.0971
S12. B''	Mock vs. EA	One-way ANOVA with Sidak's post-hoc test	P=0.0438
S12. C''	ORN vs. Mock	One-way ANOVA with Sidak's post-hoc test	P=0.5751	F(2,20)＝2.25
S12. C''	ORN vs. EA	One-way ANOVA with Sidak's post-hoc test	P=0.7225
S12. C''	Mock vs. EA	One-way ANOVA with Sidak's post-hoc test	P=0.1341
S12. D''	ORN vs. Mock	One-way ANOVA with Sidak's post-hoc test	P=0.9355	F(2,20)＝0.38
S12. D''	ORN vs. EA	One-way ANOVA with Sidak's post-hoc test	P=0.9802
S12. D''	Mock vs. EA	One-way ANOVA with Sidak's post-hoc test	P=0.7764
S12. E''	ORN vs. Mock	One-way ANOVA with Sidak's post-hoc test	P=0.5258	F(2,20)＝2.67
S12. E''	ORN vs. EA	One-way ANOVA with Sidak's post-hoc test	P=0.6464
S12. E''	Mock vs. EA	One-way ANOVA with Sidak's post-hoc test	P=0.0922
S12. F''	ORN vs. Mock	One-way ANOVA with Sidak's post-hoc test	P=0.6353	F(2,20)＝0.69
S12. F''	ORN vs. EA	One-way ANOVA with Sidak's post-hoc test	P=0.9982
S12. F''	Mock vs. EA	One-way ANOVA with Sidak's post-hoc test	P=0.7304
S12. G''	ORN vs. Mock	One-way ANOVA with Sidak's post-hoc test	P=0.9448	F(2,20)＝2.06
S12. G''	ORN vs. EA	One-way ANOVA with Sidak's post-hoc test	P=0.3982
S12. G''	Mock vs. EA	One-way ANOVA with Sidak's post-hoc test	P=0.1903
S12. H''	ORN vs. Mock	One-way ANOVA with Sidak's post-hoc test	P=0.3570	F(2,20)＝4.95
S12. H''	ORN vs. EA	One-way ANOVA with Sidak's post-hoc test	P=0.0151
S12. H''	Mock vs. EA	One-way ANOVA with Sidak's post-hoc test	P=0.3894
S12. I''	ORN vs. Mock	One-way ANOVA with Sidak's post-hoc test	P=0.9946	F(2,20)＝1.75
S12. I''	ORN vs. EA	One-way ANOVA with Sidak's post-hoc test	P=0.3754
S12. I''	Mock vs. EA	One-way ANOVA with Sidak's post-hoc test	P=0.2869
S12. J''	ORN vs. Mock	One-way ANOVA with Sidak's post-hoc test	P=0.2891	F(2,20)＝1.93
S12. J''	ORN vs. EA	One-way ANOVA with Sidak's post-hoc test	P=0.2963
S12. J''	Mock vs. EA	One-way ANOVA with Sidak's post-hoc test	P=0.9997
S13. A	ORN vs. Mock-EA	One-way ANOVA with Sidak's post-hoc test	P=0.7278	F(2,27)＝8.55
S13. A	ORN vs. 2 Hz-EA	One-way ANOVA with Sidak's post-hoc test	P=0.0015
S13. A	Mock-EA vs. 2 Hz-EA	One-way ANOVA with Sidak's post-hoc test	P=0.0166
S13. B	ORN vs. Mock-EA	One-way ANOVA with Sidak's post-hoc test	P=0.6777	F(2,27)＝0.66
S13. B	ORN vs. 2 Hz-EA	One-way ANOVA with Sidak's post-hoc test	P=0.7198
S13. B	Mock-EA vs. 2 Hz-EA	One-way ANOVA with Sidak's post-hoc test	P=0.9999
S13. C	ORN vs. Mock-EA	One-way ANOVA with Sidak's post-hoc test	P=0.9192	F(2,27)＝14.15
S13. C	ORN vs. 2 Hz-EA	One-way ANOVA with Sidak's post-hoc test	P=0.0001
S13. C	Mock-EA vs. 2 Hz-EA	One-way ANOVA with Sidak's post-hoc test	P=0.0006
S13. D	ORN vs. Mock-EA	One-way ANOVA with Sidak's post-hoc test	P=0.2279	F(2,26)＝12.90
S13. D	ORN vs. 2 Hz-EA	One-way ANOVA with Sidak's post-hoc test	P<0.0001
S13. D	Mock-EA vs. 2 Hz-EA	One-way ANOVA with Sidak's post-hoc test	P=0.0142
S13. E	ORN vs. Mock-EA	One-way ANOVA with Sidak's post-hoc test	P>0.9999	F(2,27)＝10.16
S13. E	ORN vs. 2 Hz-EA	One-way ANOVA with Sidak's post-hoc test	P=0.0016
S13. E	Mock-EA vs. 2 Hz-EA	One-way ANOVA with Sidak's post-hoc test	P=0.0018
S13. F	ORN vs. Mock-EA	One-way ANOVA with Sidak's post-hoc test	P=0.7999	F(2,27)＝1.17
S13. F	ORN vs. 2 Hz-EA	One-way ANOVA with Sidak's post-hoc test	P=0.3610
S13. F	Mock-EA vs. 2 Hz-EA	One-way ANOVA with Sidak's post-hoc test	P=0.8682
S13. G	ORN vs. Mock-EA	One-way ANOVA with Sidak's post-hoc test	P=0.9818	F(2,27)＝12.58
S13. G	ORN vs. 2 Hz-EA	One-way ANOVA with Sidak's post-hoc test	P=0.0003
S13. G	Mock-EA vs. 2 Hz-EA	One-way ANOVA with Sidak's post-hoc test	P=0.0009
S13. H	ORN vs. Mock-EA	One-way ANOVA with Sidak's post-hoc test	P=0.9953	F(2,27)＝0.03
S13. H	ORN vs. 2 Hz-EA	One-way ANOVA with Sidak's post-hoc test	P=0.9937
S13. H	Mock-EA vs. 2 Hz-EA	One-way ANOVA with Sidak's post-hoc test	P>0.9999
S14. A	ORN vs. Mock-EA	One-way ANOVA with Sidak's post-hoc test	P=0.9038	F(2,21)＝7.32
S14. A	ORN vs. 2 Hz-EA	One-way ANOVA with Sidak's post-hoc test	P=0.0053
S14. A	Mock-EA vs. 2 Hz-EA	One-way ANOVA with Sidak's post-hoc test	P=0.0223
S14. B	ORN vs. Mock-EA	One-way ANOVA with Sidak's post-hoc test	P=0.9572	F(2,28)＝7.50
S14. B	ORN vs. 2 Hz-EA	One-way ANOVA with Sidak's post-hoc test	P=0.0141
S14. B	Mock-EA vs. 2 Hz-EA	One-way ANOVA with Sidak's post-hoc test	P=0.0043
S14. C	ORN vs. Mock-EA	One-way ANOVA with Sidak's post-hoc test	P=0.8532	F(2,21)＝7.23
S14. C	ORN vs. 2 Hz-EA	One-way ANOVA with Sidak's post-hoc test	P=0.0203
S14. C	Mock-EA vs. 2 Hz-EA	One-way ANOVA with Sidak's post-hoc test	P=0.0060
S14. D	ORN vs. Mock-EA	One-way ANOVA with Sidak's post-hoc test	P=0.6080	F(2,21)＝8.17
S14. D	ORN vs. 2 Hz-EA	One-way ANOVA with Sidak's post-hoc test	P=0.0319
S14. D	Mock-EA vs. 2 Hz-EA	One-way ANOVA with Sidak's post-hoc test	P=0.0027
S14. E	ORN vs. Mock-EA	One-way ANOVA with Sidak's post-hoc test	P>0.9999	F(2,9)＝10.26
S14. E	ORN vs. 2 Hz-EA	One-way ANOVA with Sidak's post-hoc test	P=0.0096
S14. E	Mock-EA vs. 2 Hz-EA	One-way ANOVA with Sidak's post-hoc test	P=0.0114
S14. F	ORN vs. Mock-EA	One-way ANOVA with Sidak's post-hoc test	P=0.3313	F(2,9)＝16.53
S14. F	ORN vs. 2 Hz-EA	One-way ANOVA with Sidak's post-hoc test	P=0.0010
S14. F	Mock-EA vs. 2 Hz-EA	One-way ANOVA with Sidak's post-hoc test	P=0.0106
S14. G	ORN vs. Mock-EA	One-way ANOVA with Sidak's post-hoc test	P>0.9999	F(2,12)＝5.82
S14. G	ORN vs. 2 Hz-EA	One-way ANOVA with Sidak's post-hoc test	P=0.0344
S14. G	Mock-EA vs. 2 Hz-EA	One-way ANOVA with Sidak's post-hoc test	P=0.0371
S14. H	ORN vs. Mock-EA	One-way ANOVA with Sidak's post-hoc test	P=0.9678	F(2,12)＝6.19
S14. H	ORN vs. 2 Hz-EA	One-way ANOVA with Sidak's post-hoc test	P=0.0213
S14. H	Mock-EA vs. 2 Hz-EA	One-way ANOVA with Sidak's post-hoc test	P=0.0462
S15. A	Mock-EA vs. 2 Hz-EA	Unpaired two sample t test	P=0.0024	t(14)=3.69
S15. B	Mock-EA vs. 2 Hz-EA	Unpaired two sample t test	P=0.0333	t(14)=2.36
S15. C	Mock-EA vs. 2 Hz-EA	Unpaired two sample t test	P=0.0073	t(14)=3.14
S15. D	Mock-EA vs. 2 Hz-EA	Unpaired two sample t test	P=0.0325	t(14)=2.37
S15. E	Mock-EA vs. 2 Hz-EA	Unpaired two sample t test	P=0.0134	t(14)=2.83
S15. F	Mock-EA vs. 2 Hz-EA	Unpaired two sample t test	P=0.0142	t(14)=2.80
S15. G	Mock-EA vs. 2 Hz-EA	Unpaired two sample t test	P=0.0014	t(14)=3.97
S15. H	Mock-EA vs. 2 Hz-EA	Unpaired two sample t test	P=0.1622	t(14)=1.48
S16. C	LV-shCatSper1 vs. LV-ZsGreen	Unpaired two sample t test	P=0.7664	t(40)=0.30
S16. D	EA+KD vs. EA+Ctl	Unpaired two sample t test	P<0.0001	t(167)=14.05
S16. E	EA+KD vs. EA+Ctl	Unpaired two sample t test	P=0.0312	t(17)=2.35
S16. F	EA+KD vs. EA+Ctl	Unpaired two sample t test	P=0.5176	t(17)=0.66
S16. G	EA+KD vs. EA+Ctl	Unpaired two sample t test	P=0.0173	t(17)=2.64
S16. H	EA+KD vs. EA+Ctl	Unpaired two sample t test	P=0.0977	t(17)=1.75
S16. I	EA+KD vs. EA+Ctl	Unpaired two sample t test	P=0.0054	t(17)=3.19
S16. J	EA+KD vs. EA+Ctl	Unpaired two sample t test	P=0.488	t(17)=0.71
S16. K	EA+KD vs. EA+Ctl	Unpaired two sample t test	P=0.0092	t(17)=2.94
S16. L	EA+KD vs. EA+Ctl	Unpaired two sample t test	P=0.1075	t(17)=1.70
S18. A	EA+KD vs. EA+Ctl	Unpaired two sample t test	P=0.0021	t(6)=5.16
S18. B	EA+KD vs. EA+Ctl	Unpaired two sample t test	P=0.0071	t(6)=3.99
S18. C	EA+KD vs. EA+Ctl	Unpaired two sample t test	P=0.0506	t(10)=2.22
S18. D	EA+KD vs. EA+Ctl	Unpaired two sample t test	P=0.0316	t(10)=2.50
S18. E	EA+KD vs. EA+Ctl	Unpaired two sample t test	P=0.0358	t(10)=2.42
S18. F	EA+KD vs. EA+Ctl	Unpaired two sample t test	P=0.0202	t(10)=2.76
S18. G	EA+KD vs. EA+Ctl	Unpaired two sample t test	P=0.0383	t(10)=2.39
S18. H	EA+KD vs. EA+Ctl	Unpaired two sample t test	P=0.7361	t(10)=0.35
S18. I	EA+KD vs. EA+Ctl	Unpaired two sample t test	P=0.2091	t(10)=1.34
S18. J	EA+KD vs. EA+Ctl	Unpaired two sample t test	P=0.1723	t(10)=1.47
S18. K	EA+KD vs. EA+Ctl	Unpaired two sample t test	P=0.1065	t(10)=1.52
S18. L	EA+KD vs. EA+Ctl	Unpaired two sample t test	P=0.4942	t(10)=0.71
S19. A	ORN vs. Mock-EA	One-way ANOVA with Sidak's post-hoc test	P=0.2098	F(2,20)＝25.74
S19. A	ORN vs. 100 Hz-EA	One-way ANOVA with Sidak's post-hoc test	P<0.0001
S19. A	Mock-EA vs. 100 Hz-EA	One-way ANOVA with Sidak's post-hoc test	P<0.0001
S19. B	ORN vs. Mock-EA	One-way ANOVA with Sidak's post-hoc test	P=0.7128	F(2,20)＝18.92
S19. B	ORN vs. 100 Hz-EA	One-way ANOVA with Sidak's post-hoc test	P=0.0001
S19. B	Mock-EA vs. 100 Hz-EA	One-way ANOVA with Sidak's post-hoc test	P<0.0001
S19. C	ORN vs. Mock-EA	One-way ANOVA with Sidak's post-hoc test	P=0.5598	F(2,20)＝6.67
S19. C	ORN vs. 100 Hz-EA	One-way ANOVA with Sidak's post-hoc test	P=0.0256
S19. C	Mock-EA vs. 100 Hz-EA	One-way ANOVA with Sidak's post-hoc test	P=0.0077
S19. D	ORN vs. Mock-EA	One-way ANOVA with Sidak's post-hoc test	P=0.9703	F(2,20)＝0.08
S19. D	ORN vs. 100 Hz-EA	One-way ANOVA with Sidak's post-hoc test	P=0.9703
S19. D	Mock-EA vs. 100 Hz-EA	One-way ANOVA with Sidak's post-hoc test	P=0.9703
S19. E	ORN vs. Mock-EA	One-way ANOVA with Sidak's post-hoc test	P=0.4853	F(2,20)＝7.25
S19. E	ORN vs. 100 Hz-EA	One-way ANOVA with Sidak's post-hoc test	P=0.0227
S19. E	Mock-EA vs. 100 Hz-EA	One-way ANOVA with Sidak's post-hoc test	P=0.0051
S19. F	ORN vs. Mock-EA	One-way ANOVA with Sidak's post-hoc test	P=0.9846	F(2,20)＝5.37
S19. F	ORN vs. 100 Hz-EA	One-way ANOVA with Sidak's post-hoc test	P=0.0276
S19. F	Mock-EA vs. 100 Hz-EA	One-way ANOVA with Sidak's post-hoc test	P=0.0246
S19. G	ORN vs. Mock-EA	One-way ANOVA with Sidak's post-hoc test	P=0.5197	F(2,20)＝5.72
S19. G	ORN vs. 100 Hz-EA	One-way ANOVA with Sidak's post-hoc test	P=0.0416
S19. G	Mock-EA vs. 100 Hz-EA	One-way ANOVA with Sidak's post-hoc test	P=0.0128
S19. H	ORN vs. Mock-EA	One-way ANOVA with Sidak's post-hoc test	P=0.6679	F(2,20)＝3.74
S19. H	ORN vs. 100 Hz-EA	One-way ANOVA with Sidak's post-hoc test	P=0.1041
S19. H	Mock-EA vs. 100 Hz-EA	One-way ANOVA with Sidak's post-hoc test	P=0.0533
S19. I	ORN vs. Mock-EA	One-way ANOVA with Sidak's post-hoc test	P=0.7211	F(2,20)＝12.62
S19. I	ORN vs. 100 Hz-EA	One-way ANOVA with Sidak's post-hoc test	P=0.0008
S19. I	Mock-EA vs. 100 Hz-EA	One-way ANOVA with Sidak's post-hoc test	P=0.0009
S20. A	ORN vs. Mock-EA	One-way ANOVA with Sidak's post-hoc test	P=0.4704	F(2,6)＝1.43
S20. A	ORN vs. 100 Hz-EA	One-way ANOVA with Sidak's post-hoc test	P=0.3961
S20. A	Mock-EA vs. 100 Hz-EA	One-way ANOVA with Sidak's post-hoc test	P=0.6898
S20. B	ORN vs. Mock-EA	One-way ANOVA with Sidak's post-hoc test	P=0.9678	F(2,6)＝0.10
S20. B	ORN vs. 100 Hz-EA	One-way ANOVA with Sidak's post-hoc test	P=0.9633
S20. B	Mock-EA vs. 100 Hz-EA	One-way ANOVA with Sidak's post-hoc test	P=0.9678
S20. C	ORN vs. Mock-EA	One-way ANOVA with Sidak's post-hoc test	P=0.9694	F(2,6)＝0.11
S20. C	ORN vs. 100 Hz-EA	One-way ANOVA with Sidak's post-hoc test	P=0.9694
S20. C	Mock-EA vs. 100 Hz-EA	One-way ANOVA with Sidak's post-hoc test	P=0.9694
S20. D	ORN vs. Mock-EA	One-way ANOVA with Sidak's post-hoc test	P=0.1820	F(2,6)＝4.10
S20. D	ORN vs. 100 Hz-EA	One-way ANOVA with Sidak's post-hoc test	P=0.0928
S20. D	Mock-EA vs. 100 Hz-EA	One-way ANOVA with Sidak's post-hoc test	P=0.4515
S21	Mock-EA vs. 100 Hz-EA	Unpaired two sample t test	P=0.0434	t(8)=2.40
S22. A	ORN vs. Mock-EA	One-way ANOVA with Sidak's post-hoc test	P=0.3932	F(2,12)＝15.88
S22. A	ORN vs. 100 Hz-EA	One-way ANOVA with Sidak's post-hoc test	P=0.0006
S22. A	Mock-EA vs. 100 Hz-EA	One-way ANOVA with Sidak's post-hoc test	P=0.0018
S22. A	100 Hz-EA vs. 100 Hz-EA+nor	One-way ANOVA with Sidak's post-hoc test	P=0.0668	F(2,10)＝13.84
S22. A	100 Hz-EA vs. 100 Hz-EA+NS	One-way ANOVA with Sidak's post-hoc test	P=0.0130
S22. A	100 Hz-EA+NS vs. 100 Hz-EA+nor	One-way ANOVA with Sidak's post-hoc test	P=0.0012
S22. B	ORN vs. Mock-EA	One-way ANOVA with Sidak's post-hoc test	P=0.2747	F(2,12)＝8.46
S22. B	ORN vs. 100 Hz-EA	One-way ANOVA with Sidak's post-hoc test	P=0.0053
S22. B	Mock-EA vs. 100 Hz-EA	One-way ANOVA with Sidak's post-hoc test	P=0.0291
S22. B	100 Hz-EA vs. 100 Hz-EA+nor	One-way ANOVA with Sidak's post-hoc test	P=0.1482	F(2,10)＝7.09
S22. B	100 Hz-EA vs. 100 Hz-EA+NS	One-way ANOVA with Sidak's post-hoc test	P=0.0768
S22. B	100 Hz-EA+NS vs. 100 Hz-EA+nor	One-way ANOVA with Sidak's post-hoc test	P=0.0116
S22. C	ORN vs. Mock-EA	One-way ANOVA with Sidak's post-hoc test	P=0.2572	F(2,12)＝7.40
S22. C	ORN vs. 100 Hz-EA	One-way ANOVA with Sidak's post-hoc test	P=0.0081
S22. C	Mock-EA vs. 100 Hz-EA	One-way ANOVA with Sidak's post-hoc test	P=0.0481
S22. C	100 Hz-EA vs. 100 Hz-EA+nor	One-way ANOVA with Sidak's post-hoc test	P=0.4582	F(2,10)＝3.73
S22. C	100 Hz-EA vs. 100 Hz-EA+NS	One-way ANOVA with Sidak's post-hoc test	P=0.1405
S22. C	100 Hz-EA+NS vs. 100 Hz-EA+nor	One-way ANOVA with Sidak's post-hoc test	P=0.0732
S22. D	ORN vs. Mock-EA	One-way ANOVA with Sidak's post-hoc test	P=0.0283	F(2,12)＝5.11
S22. D	ORN vs. 100 Hz-EA	One-way ANOVA with Sidak's post-hoc test	P=0.4402
S22. D	Mock-EA vs. 100 Hz-EA	One-way ANOVA with Sidak's post-hoc test	P=0.0813
S22. D	100 Hz-EA vs. 100 Hz-EA+nor	One-way ANOVA with Sidak's post-hoc test	P=0.2896	F(2,10)＝1.64
S22. D	100 Hz-EA vs. 100 Hz-EA+NS	One-way ANOVA with Sidak's post-hoc test	P=0.4800
S22. D	100 Hz-EA+NS vs. 100 Hz-EA+nor	One-way ANOVA with Sidak's post-hoc test	P=0.5684
S22. E	ORN vs. Mock-EA	One-way ANOVA with Sidak's post-hoc test	P=0.2002	F(2,12)＝5.38
S22. E	ORN vs. 100 Hz-EA	One-way ANOVA with Sidak's post-hoc test	P=0.0197
S22. E	Mock-EA vs. 100 Hz-EA	One-way ANOVA with Sidak's post-hoc test	P=0.2002
S22. E	100 Hz-EA vs. 100 Hz-EA+nor	One-way ANOVA with Sidak's post-hoc test	P=0.4720	F(2,10)＝2.00
S22. E	100 Hz-EA vs. 100 Hz-EA+NS	One-way ANOVA with Sidak's post-hoc test	P=0.3819
S22. E	100 Hz-EA+NS vs. 100 Hz-EA+nor	One-way ANOVA with Sidak's post-hoc test	P=0.2145
S22. F	ORN vs. Mock-EA	One-way ANOVA with Sidak's post-hoc test	P=0.6950	F(2,12)＝5.86
S22. F	ORN vs. 100 Hz-EA	One-way ANOVA with Sidak's post-hoc test	P=0.0250
S22. F	Mock-EA vs. 100 Hz-EA	One-way ANOVA with Sidak's post-hoc test	P=0.0355
S22. F	100 Hz-EA vs. 100 Hz-EA+nor	One-way ANOVA with Sidak's post-hoc test	P=0.6499	F(2,10)＝1.11
S22. F	100 Hz-EA vs. 100 Hz-EA+NS	One-way ANOVA with Sidak's post-hoc test	P=0.6499
S22. F	100 Hz-EA+NS vs. 100 Hz-EA+nor	One-way ANOVA with Sidak's post-hoc test	P=0.4226
S22. G	ORN vs. Mock-EA	One-way ANOVA with Sidak's post-hoc test	P=0.7803	F(2,12)＝13.72
S22. G	ORN vs. 100 Hz-EA	One-way ANOVA with Sidak's post-hoc test	P=0.0016
S22. G	Mock-EA vs. 100 Hz-EA	One-way ANOVA with Sidak's post-hoc test	P=0.0018
S22. G	100 Hz-EA vs. 100 Hz-EA+nor	One-way ANOVA with Sidak's post-hoc test	P=0.7576	F(2,10)＝7.60
S22. G	100 Hz-EA vs. 100 Hz-EA+NS	One-way ANOVA with Sidak's post-hoc test	P=0.0140
S22. G	100 Hz-EA+NS vs. 100 Hz-EA+nor	One-way ANOVA with Sidak's post-hoc test	P=0.0211
S22. H	ORN vs. Mock-EA	One-way ANOVA with Sidak's post-hoc test	P=0.5826	F(2,12)＝12.31
S22. H	ORN vs. 100 Hz-EA	One-way ANOVA with Sidak's post-hoc test	P=0.0020
S22. H	Mock-EA vs. 100 Hz-EA	One-way ANOVA with Sidak's post-hoc test	P=0.0036
S22. H	100 Hz-EA vs. 100 Hz-EA+nor	One-way ANOVA with Sidak's post-hoc test	P=0.9982	F(2,10)＝10.24
S22. H	100 Hz-EA vs. 100 Hz-EA+NS	One-way ANOVA with Sidak's post-hoc test	P=0.0069
S22. H	100 Hz-EA+NS vs. 100 Hz-EA+nor	One-way ANOVA with Sidak's post-hoc test	P=0.0069
S22. I	ORN vs. Mock-EA	One-way ANOVA with Sidak's post-hoc test	P=0.6266	F(2,12)＝3.42
S22. I	ORN vs. 100 Hz-EA	One-way ANOVA with Sidak's post-hoc test	P=0.0855
S22. I	Mock-EA vs. 100 Hz-EA	One-way ANOVA with Sidak's post-hoc test	P=0.1387
S22. I	100 Hz-EA vs. 100 Hz-EA+nor	One-way ANOVA with Sidak's post-hoc test	P=0.2691	F(2,10)＝4.48
S22. I	100 Hz-EA vs. 100 Hz-EA+NS	One-way ANOVA with Sidak's post-hoc test	P=0.2691
S22. I	100 Hz-EA+NS vs. 100 Hz-EA+nor	One-way ANOVA with Sidak's post-hoc test	P=0.0400
