# Supplementary material for: Roles of CatSper channels in the pathogenesis of asthenozoospermia and the therapeutic effects of acupuncture-like treatment on asthenozoospermia
Source: Theranostics. 2021 Jan 1;11(6):2822–44. doi: 10.7150/thno.51869 (PMC7806476; doi:10.7150/thno.51869)
Supplement: Supplementary file 3 — Supplementary video 1. [file thnov11p2822s3.zip]

Archive with 10 entries (9 files):
- Supplementary Video S1 related to Figure 1H/
- Supplementary Video S1 related to Figure 1H/Video S1-1 related to figure 1H-Calcium image_sperm of healthy subjects and iAZS patients/
- Supplementary Video S1 related to Figure 1H/Video S1-1 related to figure 1H-Calcium image_sperm of healthy subjects and iAZS patients/Calcium image_sperm of healthy subjects.mp4
- Supplementary Video S1 related to Figure 1H/Video S1-1 related to figure 1H-Calcium image_sperm of healthy subjects and iAZS patients/Calcium image_sperm of iAZS patients.mp4
- Supplementary Video S1 related to Figure 1H/Video S1-2 related to figure 1H-Calcium image_sperm of healthy subjects (preatreatment of vehicle and NNC)/
- Supplementary Video S1 related to Figure 1H/Video S1-2 related to figure 1H-Calcium image_sperm of healthy subjects (preatreatment of vehicle and NNC)/HS (pretreatment of NNC).mp4
- Supplementary Video S1 related to Figure 1H/Video S1-2 related to figure 1H-Calcium image_sperm of healthy subjects (preatreatment of vehicle and NNC)/HS (pretreatment of vehicle).mp4
- Supplementary Video S1 related to Figure 1H/Video S1-3 related to figure 1H-Calcium image_sperm of iAZS patients (preatreatment of vehicle and NNC)/
- Supplementary Video S1 related to Figure 1H/Video S1-3 related to figure 1H-Calcium image_sperm of iAZS patients (preatreatment of vehicle and NNC)/iAZS patients (pretreatment of NNC).mp4
- Supplementary Video S1 related to Figure 1H/Video S1-3 related to figure 1H-Calcium image_sperm of iAZS patients (preatreatment of vehicle and NNC)/iAZS patients (pretreatment of vehicle).mp4
