# Supplementary material for: Roles of CatSper channels in the pathogenesis of asthenozoospermia and the therapeutic effects of acupuncture-like treatment on asthenozoospermia
Source: Theranostics. 2021 Jan 1;11(6):2822–44. doi: 10.7150/thno.51869 (PMC7806476; doi:10.7150/thno.51869)
Supplement: Supplementary file 4 — Supplementary video 2. [file thnov11p2822s4.zip]

Archive with 19 entries (12 files):
- Supplementary Video S2 related to Figure 2 I and J/
- Supplementary Video S2 related to Figure 2 I and J/Video S2-1 related to figure 2I-pre- and post-mock TEAS/
- Supplementary Video S2 related to Figure 2 I and J/Video S2-1 related to figure 2I-pre- and post-mock TEAS/iAZS patients_post-mock TEAS.mp4
- Supplementary Video S2 related to Figure 2 I and J/Video S2-1 related to figure 2I-pre- and post-mock TEAS/iAZS patients_pre-mock TEAS.mp4
- Supplementary Video S2 related to Figure 2 I and J/Video S2-2 related to figure 2I-pre- and post-TEAS/
- Supplementary Video S2 related to Figure 2 I and J/Video S2-2 related to figure 2I-pre- and post-TEAS/iAZS patients_post-TEAS.mp4
- Supplementary Video S2 related to Figure 2 I and J/Video S2-2 related to figure 2I-pre- and post-TEAS/iAZS patients_pre-TEAS.mp4
- Supplementary Video S2 related to Figure 2 I and J/Video S2-3 related to figure 2J-pre-mock TEAS (pretreatment of vehicle and NNC)/
- Supplementary Video S2 related to Figure 2 I and J/Video S2-3 related to figure 2J-pre-mock TEAS (pretreatment of vehicle and NNC)/Pre-mock TEAS (pretreatment of NNC).mp4
- Supplementary Video S2 related to Figure 2 I and J/Video S2-3 related to figure 2J-pre-mock TEAS (pretreatment of vehicle and NNC)/Pre-mock TEAS (pretreatment of vehicle).mp4
- Supplementary Video S2 related to Figure 2 I and J/Video S2-4 related to figure 2J-post-mock TEAS (pretreatment of vehicle and NNC)/
- Supplementary Video S2 related to Figure 2 I and J/Video S2-4 related to figure 2J-post-mock TEAS (pretreatment of vehicle and NNC)/Post-mock TEAS (pretreatment of NNC).mp4
- Supplementary Video S2 related to Figure 2 I and J/Video S2-4 related to figure 2J-post-mock TEAS (pretreatment of vehicle and NNC)/Post-mock TEAS (pretreatment of vehicle).mp4
- Supplementary Video S2 related to Figure 2 I and J/Video S2-5 related to figure 2J-pre-TEAS (pretreatment of vehicle and NNC)/
- Supplementary Video S2 related to Figure 2 I and J/Video S2-5 related to figure 2J-pre-TEAS (pretreatment of vehicle and NNC)/Pre-TEAS (pretreatment of NNC).mp4
- Supplementary Video S2 related to Figure 2 I and J/Video S2-5 related to figure 2J-pre-TEAS (pretreatment of vehicle and NNC)/Pre-TEAS (pretreatment of vehicle).mp4
- Supplementary Video S2 related to Figure 2 I and J/Video S2-6 related to figure 2J-post-TEAS (pretreatment of vehicle and NNC)/
- Supplementary Video S2 related to Figure 2 I and J/Video S2-6 related to figure 2J-post-TEAS (pretreatment of vehicle and NNC)/Post-TEAS (pretreatment of NNC).mp4
- Supplementary Video S2 related to Figure 2 I and J/Video S2-6 related to figure 2J-post-TEAS (pretreatment of vehicle and NNC)/Post-TEAS (pretreatment of vehicle).mp4
