# Supplementary material for: Roles of CatSper channels in the pathogenesis of asthenozoospermia and the therapeutic effects of acupuncture-like treatment on asthenozoospermia
Source: Theranostics. 2021 Jan 1;11(6):2822–44. doi: 10.7150/thno.51869 (PMC7806476; doi:10.7150/thno.51869)
Supplement: Supplementary file 5 — Supplementary video 3. [file thnov11p2822s5.zip]

Archive with 12 entries (7 files):
- Supplementary Video S3 related to Figure 3 and Figure S2E-2J/
- Supplementary Video S3 related to Figure 3 and Figure S2E-2J/Video S3-1 related to figure 3A/
- Supplementary Video S3 related to Figure 3 and Figure S2E-2J/Video S3-1 related to figure 3A/CASA of normal, vehicle and AZS rats.mp4
- Supplementary Video S3 related to Figure 3 and Figure S2E-2J/Video S3-2 related to figure 3C and D/
- Supplementary Video S3 related to Figure 3 and Figure S2E-2J/Video S3-2 related to figure 3C and D/Calcium image_sperm of AZS rats.mp4
- Supplementary Video S3 related to Figure 3 and Figure S2E-2J/Video S3-2 related to figure 3C and D/Calcium image_sperm of vehicle rats.mp4
- Supplementary Video S3 related to Figure 3 and Figure S2E-2J/Video S3-3 related to figure 3E/
- Supplementary Video S3 related to Figure 3 and Figure S2E-2J/Video S3-3 related to figure 3E/Vehicle rats (pretreatment of NNC).mp4
- Supplementary Video S3 related to Figure 3 and Figure S2E-2J/Video S3-3 related to figure 3E/Vehicle rats (pretreatment of vehicle).mp4
- Supplementary Video S3 related to Figure 3 and Figure S2E-2J/Video S3-4 related to figure 3F/
- Supplementary Video S3 related to Figure 3 and Figure S2E-2J/Video S3-4 related to figure 3F/AZS rats (pretreatment of NNC).mp4
- Supplementary Video S3 related to Figure 3 and Figure S2E-2J/Video S3-4 related to figure 3F/AZS rats (pretreatment of vehicle).mp4
