# Supplementary material for: Roles of CatSper channels in the pathogenesis of asthenozoospermia and the therapeutic effects of acupuncture-like treatment on asthenozoospermia
Source: Theranostics. 2021 Jan 1;11(6):2822–44. doi: 10.7150/thno.51869 (PMC7806476; doi:10.7150/thno.51869)
Supplement: Supplementary file 6 — Supplementary video 4. [file thnov11p2822s6.zip]

Archive with 12 entries (7 files):
- Supplementary Video S4 related to Figure 4 and Figure S6E-6J/
- Supplementary Video S4 related to Figure 4 and Figure S6E-6J/Video S4-1 related to figure 4D and E/
- Supplementary Video S4 related to Figure 4 and Figure S6E-6J/Video S4-1 related to figure 4D and E/CASA of LV-ZsGreen and LV-shCatSper1 rats.mp4
- Supplementary Video S4 related to Figure 4 and Figure S6E-6J/Video S4-2 related to figure 4F-calcium image of control and knockdown rats/
- Supplementary Video S4 related to Figure 4 and Figure S6E-6J/Video S4-2 related to figure 4F-calcium image of control and knockdown rats/Calcium image_LV-shCatSper1 rats.mp4
- Supplementary Video S4 related to Figure 4 and Figure S6E-6J/Video S4-2 related to figure 4F-calcium image of control and knockdown rats/Calcium image_LV-ZsGreen rats.mp4
- Supplementary Video S4 related to Figure 4 and Figure S6E-6J/Video S4-3 related to figure 4F-calcium image of control rats (pretreatment of vehicle and NNC)/
- Supplementary Video S4 related to Figure 4 and Figure S6E-6J/Video S4-3 related to figure 4F-calcium image of control rats (pretreatment of vehicle and NNC)/LV-ZsGreen rats (pretreatment of NNC).mp4
- Supplementary Video S4 related to Figure 4 and Figure S6E-6J/Video S4-3 related to figure 4F-calcium image of control rats (pretreatment of vehicle and NNC)/LV-ZsGreen rats (pretreatment of vehicle).mp4
- Supplementary Video S4 related to Figure 4 and Figure S6E-6J/Video S4-4 related to figure 4F-calcium image of knockdown rats (pretreatment of vehicle and NNC)/
- Supplementary Video S4 related to Figure 4 and Figure S6E-6J/Video S4-4 related to figure 4F-calcium image of knockdown rats (pretreatment of vehicle and NNC)/LV-shCatSper1 rats (pretreatment of NNC).mp4
- Supplementary Video S4 related to Figure 4 and Figure S6E-6J/Video S4-4 related to figure 4F-calcium image of knockdown rats (pretreatment of vehicle and NNC)/LV-shCatSper1 rats (pretreatment of vehicle).mp4
