# Supplementary material for: Roles of CatSper channels in the pathogenesis of asthenozoospermia and the therapeutic effects of acupuncture-like treatment on asthenozoospermia
Source: Theranostics. 2021 Jan 1;11(6):2822–44. doi: 10.7150/thno.51869 (PMC7806476; doi:10.7150/thno.51869)
Supplement: Supplementary file 7 — Supplementary video 5. [file thnov11p2822s7.zip]

Archive with 12 entries (7 files):
- Supplementary Video S5 related to Figure 6 and Figure S13/
- Supplementary Video S5 related to Figure 6 and Figure S13/Video S5-1 related to figure 6A/
- Supplementary Video S5 related to Figure 6 and Figure S13/Video S5-1 related to figure 6A/CASA of ORN-AZS, mock EA and EA-treated rats.mp4
- Supplementary Video S5 related to Figure 6 and Figure S13/Video S5-2 related to figure 6C-calcium image of mock-EA and EA-treated rats/
- Supplementary Video S5 related to Figure 6 and Figure S13/Video S5-2 related to figure 6C-calcium image of mock-EA and EA-treated rats/Calcium image_ mock EA-treated rats.mp4
- Supplementary Video S5 related to Figure 6 and Figure S13/Video S5-2 related to figure 6C-calcium image of mock-EA and EA-treated rats/Calcium image_EA-treated rats.mp4
- Supplementary Video S5 related to Figure 6 and Figure S13/Video S5-3 related to figure 6C-calcium image of mock-EA-treated rats (pretreatment of vehicle and NNC )/
- Supplementary Video S5 related to Figure 6 and Figure S13/Video S5-3 related to figure 6C-calcium image of mock-EA-treated rats (pretreatment of vehicle and NNC )/Mock EA rats (pretreatment of NNC).mp4
- Supplementary Video S5 related to Figure 6 and Figure S13/Video S5-3 related to figure 6C-calcium image of mock-EA-treated rats (pretreatment of vehicle and NNC )/Mock EA rats (pretreatment of vehicle).mp4
- Supplementary Video S5 related to Figure 6 and Figure S13/Video S5-4 related to figure 6C-calcium image of EA-treated rats (pretreatment of vehicle and NNC )/
- Supplementary Video S5 related to Figure 6 and Figure S13/Video S5-4 related to figure 6C-calcium image of EA-treated rats (pretreatment of vehicle and NNC )/EA rats (pretreatment of NNC).mp4
- Supplementary Video S5 related to Figure 6 and Figure S13/Video S5-4 related to figure 6C-calcium image of EA-treated rats (pretreatment of vehicle and NNC )/EA rats (pretreatment of vehicle).mp4
