# Supplementary material for: Roles of CatSper channels in the pathogenesis of asthenozoospermia and the therapeutic effects of acupuncture-like treatment on asthenozoospermia
Source: Theranostics. 2021 Jan 1;11(6):2822–44. doi: 10.7150/thno.51869 (PMC7806476; doi:10.7150/thno.51869)
Supplement: Supplementary file 8 — Supplementary video 6. [file thnov11p2822s8.zip]

Archive with 12 entries (10 files):
- Supplementary Video S6 related to Figure 7 and Figure S16E-16J/
- Supplementary Video S6 related to Figure 7 and Figure S16E-16J/Video S6-1 related to figure7C and D/
- Supplementary Video S6 related to Figure 7 and Figure S16E-16J/Video S6-1 related to figure7C and D/CASA of EA_control and  EA_KD rats.mp4
- Supplementary Video S6 related to Figure 7 and Figure S16E-16J/Video S6-2 related to figure7E-calcium image of  EA_LV-ZsGreen and EA_LV-shCatSper1 rats/
- Supplementary Video S6 related to Figure 7 and Figure S16E-16J/Video S6-2 related to figure7E-calcium image of  EA_LV-ZsGreen and EA_LV-shCatSper1 rats/Calcium image_sperm of EA_control rats.mp4
- Supplementary Video S6 related to Figure 7 and Figure S16E-16J/Video S6-2 related to figure7E-calcium image of  EA_LV-ZsGreen and EA_LV-shCatSper1 rats/Calcium image_sperm of EA_KD rats.mp4
- Supplementary Video S6 related to Figure 7 and Figure S16E-16J/Video S6-3 related to figure7E-calcium image of  EA_LV-ZsGreen (pretreatment of vehicle and NNC)/
- Supplementary Video S6 related to Figure 7 and Figure S16E-16J/Video S6-3 related to figure7E-calcium image of  EA_LV-ZsGreen (pretreatment of vehicle and NNC)/EA_control (pretreatment of NNC).mp4
- Supplementary Video S6 related to Figure 7 and Figure S16E-16J/Video S6-3 related to figure7E-calcium image of  EA_LV-ZsGreen (pretreatment of vehicle and NNC)/EA_control (pretreatment of vehicle).mp4
- Supplementary Video S6 related to Figure 7 and Figure S16E-16J/Video S6-4 related to figure7E-calcium image of  EA_LV-shCatSper1 rats (pretreatment of vehicle and NNC)/
- Supplementary Video S6 related to Figure 7 and Figure S16E-16J/Video S6-4 related to figure7E-calcium image of  EA_LV-shCatSper1 rats (pretreatment of vehicle and NNC)/EA_KD (pretreatment of NNC).mp4
- Supplementary Video S6 related to Figure 7 and Figure S16E-16J/Video S6-4 related to figure7E-calcium image of  EA_LV-shCatSper1 rats (pretreatment of vehicle and NNC)/EA_KD (pretreatment of vehicle).mp4
